# Supplementary material for: A Synthetic Peptide CTL Vaccine Targeting Nucleocapsid Confers Protection from SARS-CoV-2 Challenge in Rhesus Macaques
Source: Vaccines (Basel). 2021 May 18;9(5):520. doi: 10.3390/vaccines9050520 (PMC8158516; doi:10.3390/vaccines9050520)
Supplement: Supplementary file 1 [file vaccines-09-00520-s001.zip]

Archive with 1 entries (1 files):
- vaccines-1215170-supplementary/vaccines-1215170-supplementary.pdf
